# Supplementary material for: Distribution and genetic characterization of hantaviruses in bats and rodents from Yunnan
Source: PLoS Negl Trop Dis. 2024 Aug 29;18(8):e0012437. doi: 10.1371/journal.pntd.0012437 (PMC11412632; doi:10.1371/journal.pntd.0012437)
Supplement: S1 Table — (XLSX) [file pntd.0012437.s002.xlsx]

## Sheet: Sheet1
Supplementary Table 1 Prevalence of hantavirus in bats and rodents by species and location in Yunnan
Species									Total
Bats	Kun ming	Pu er	Chu xiong	Hong he	De hong	Nu jiang	Xi shuang ban na	Da li
Rhinolophus monoceros	─	0/2	─	─	─	─	─	─	0/2
Rhinolophus pusillus	─	0/5	─	─	─	─	─	─	0/5
Rhinolophus sinicus	0/7	0/1	0/2	─	─	2022-01-09	─	─	2022-01-19
Rhinolophus affinis	─	0/2	0/2	─	─	2022-01-09	─	─	2022-01-13
Rhinolophus thomasi	─	0/9	─	─	─	─	─	─	0/9
Rhinolophus pearsonii	─	─	─	─	0/1	─	─	─	0/1
Pipistrellus pipistrellus	─	─	─	─	0/1	─	─	─	0/1
Rousettus leschenaultii	─	─	─	─	0/6	─	─	─	0/6
Miniopterus pusillus	─	─	─	─	0/3	─	─	─	0/3
Hipposideros gentilis	─	2022-02-10		─	─	42/113	─	─	42/123
Hipposideros armiger	─	─	─	─	0/9	2022-01-11	─	─	2022-01-20
Sub-total	0/7	2/29	0/4	─	0/20	45/142	─	─	47/202
Rodents
Rattus norvegicus	2022-05-20	─	0/10	0/13	0/56	─	0/49	0/9	6/157
Rattus tanezumi	─	0/45	─	2022-01-20	0/19	0/80	─	0/6	1/170
Mus caroli	─	─	0/10	─	─	─	─	0/1	0/11
Mus pahari	─	─	0/10	─	─	─	─	─	0/10
Apodemus ilex	─	─	─	─	─	─	─	0/20	0/20
Eothenomys miletus	─	─	─	─	─	─	─	0/4	0/4
Sub-total	2022-05-20	0/45	0/30	2022-01-20	0/19	0/80	0/49	0/40	6/372
