# Supplementary material for: Distribution and genetic characterization of hantaviruses in bats and rodents from Yunnan
Source: PLoS Negl Trop Dis. 2024 Aug 29;18(8):e0012437. doi: 10.1371/journal.pntd.0012437 (PMC11412632; doi:10.1371/journal.pntd.0012437)
Supplement: S2 Table — (XLSX) [file pntd.0012437.s003.xlsx]

## Sheet: Sheet1
			Supplementary Table 2 The primers for amplification of the M and S segments
			Species	Strain	Primer		Gene	Product length
			Rodents	YN-Rn-014/China/2021 YN-Rn-019/China/2021	14M-30-F	GTTAAATAACAGCAGGATCATGTGG	M	501
					14M-531-R	TTCGTAAATGACCTGAATCCTGTAG
					14M-409--F	AGGAGATCAGTAATCTGTTATGA		519
					14M-1952-R	CGCCCATAAAATTGATTCAATAATGA
					14M-1433-F	ATGGYTGGGCCACAGCTGC		888
					14M-2321-R	GTATAAGCCACAGGCAGTACAAC
					14M-2264-F	ACGAGTATGAAAACAGTTGGGCATG		1375
					14M-3639-R	GCAAGATGTCAAGACAACACCCCGG
					14S-1-F	TAGTAGTAGRCTCCCTAAAAAGC	S	660
					14S-661-R	CTTGCCTTTATYTGTGCAGG
					14S-610-F	GCTGAAGAGATAACACCTGGAMGATTCCG		647
					14S-1257-R	ATCTGAGCCAGGCTACGAAGC
					14S-1182-F	AATTGTTATGTTYATGGTTGCCTGGG		561
					14S-1743-R	TAGTAGTATGCTCCCTAAAAAGACAAAAGG
				YN-Rt-11202/China/2018	11202M-42-F	CAGGATCATGTGGGGTTTACTATTG	M	892
					11202M-934-R	TTTGACCTGAGATTTGGTATGTTGC
					11202M-602-F	TTCCCGATAAGGCTGTTGTTAGTGC		1279
					11202M-1881-R	ACCTGGTCCAATGTTTTGAGGAGTC
					11202M-1536-F	CCCGGCATGCACACTAGCTATTCTC		1110
					11202M-2646-R	ATGGCAGGTAGATGTACACCAGTGC
					11202M-2321-F	AAAACAGTTGGGCATGTAATCCACC		1305
					11202M-3626-R	ACAACACCCCGGTAAAKCAATAGAA
					11202S-42-F	AATGGCAACTATGGAAGAAATCC		1491
					11202S-1533-R	CCGTGATTATAMATGGCAGTGATTG
			Bats	Yunnan-Ra-015/China/2022 Yunnan-Hp-076/China/2022	LQM15-4-F	CTCCACGGAAAATGAAGTCAATAC	M	1895
					LQM15-1899-R	TCCAAACTGTTAATATGAAGCACC
					LQM15-1580-F	AGAATGGTGCTAGATTAGGAGGG		1626
					LQM15-3206-R	CCATCATCCATTACCCTGGCAAG
					LQM15-2909-F	GATCTTGCAGAAACTCCTTGTAAAG		486
					LQM15-3395-R	TTCACTTATACTTTTTAACAGGGCA
					LQS15-7-F	CCCTGGTAAGCAAAGACTAGAAAGT	S	1328
					LQS15-1335-R	ACACTCTTATTAATTGTCTTCTCAA
				Yunnan-Hp-125/China/2022 Yunnan-Hp-130/China/2022 Yunnan-Hp-132/China/2022 Yunnan-Hp-136/China/2022 Yunnan-Hp-142/China/2022	XSM-6F	GTAGACTCCGCAAGAATGAAGCC	M	1704
					XSM-1863R1	TACGGTAGCAGAGTGTTGTTGGG
					XSM-1710R2	GTGCTCTTGAAGGGTATGCTCAC
					XSM-1842F	CCAACAACACTCTGCTACCGTAGG	M	1563
					XSM-3405R2	ARTGYCTTCTWGAYGGGCACATBA
					XSM-3407R1	TTARTGYCTTCTWGAYGGGCACAT
					XSS-9F	GRCTCCCTAATTTAGCAAC	S	1317
					XSS-1326R	TTCTTGATTGCATATCTGTTTRAC
					XSS-1245F	CTTGGTGATGAYATGGAYTCWGA	S	464
					XSS-1709R	GCRACTAGTACGTACCTAWAGCGA
