# Supplementary material for: Distribution and genetic characterization of hantaviruses in bats and rodents from Yunnan
Source: PLoS Negl Trop Dis. 2024 Aug 29;18(8):e0012437. doi: 10.1371/journal.pntd.0012437 (PMC11412632; doi:10.1371/journal.pntd.0012437)
Supplement: S3 Table — (XLSX) [file pntd.0012437.s004.xlsx]

## Sheet: Sheet1
Supplementary Table 3 Accession numbers of published sequences for all segments.
Species	Strain	L segments	M segments	S segments	Host
Rodents	YN-Rn-014/China/2021	OR805379	OP745628	OP745625	Rattus norvegicus
	YN-Rn-019/China/2021	OR805380	OP745629	OP745626	Rattus norvegicus
	YN-Rt-11202/China/2018	OR805378	OP745630	OP745627	Rattus tanezumi
	YN-Rn-015/China/2021	OR805381			Rattus norvegicus
	YN-Rn-016/China/2021	OR805377			Rattus norvegicus
	YN-Rn-017/China/2021	OR805376			Rattus norvegicus
Bats	Yunnan-Ra-015/China/2022	OR805382	OR805384	OR805386	Rhinolophus affinis
	Yunnan-Hp-076/China/2022	OR805383	OR805385	OR805387	Hipposideros gentilis
	Yunnan-Hp-08/China/2022	OR805429			Hipposideros gentilis
	Yunnan-Hp-07/China/2022	OR805430			Hipposideros gentilis
	Yunnan-Hp-125/China/2022	OR805391	OQ466078	OQ466086	Hipposideros gentilis
	Yunnan-Hp-132/China/2022	OR805396	OQ466080	OQ466085	Hipposideros gentilis
	Yunnan-Hp-130/China/2022	OR805398	OQ466081	OQ466084	Hipposideros gentilis
	Yunnan-Hp-142/China/2022	OR805406	OQ446167	OQ466083	Hipposideros gentilis
	Yunnan-Hp-136/China/2022	OR805388	OQ466079	OQ466082	Hipposideros gentilis
	Yunnan-Rs-117/China/2022	OR805431.1			Rhinolophus sinicus
	Yunnan-Ha-033/China/2022	OR805432.1			Hipposideros armiger
	In addition, all L segment sequence numbers (including those not shown in the figure, a total of 47 strains) were OR805382，OR805383，OR805388-OR805432
